# Supplementary material for: Evaluating Outdoor Nature-Based Early Learning and Childcare Provision for Children Aged 3 Years: Protocol of a Feasibility and Pilot Quasi-Experimental Design
Source: Int J Environ Res Public Health. 2022 Jun 17;19(12):7461. doi: 10.3390/ijerph19127461 (PMC9224218; doi:10.3390/ijerph19127461)
Supplement: Supplementary file 1 [file ijerph-19-07461-s001.zip]

Archive with 1 entries (1 files):
- ijerph-1727936-supplementary.pdf
